# Supplementary material for: CD14+CD16+ monocyte transmigration across the blood-brain barrier is associated with HIV-NCI despite viral suppression
Source: JCI Insight. 2024 Sep 10;9(17):e179855. doi: 10.1172/jci.insight.179855 (PMC11385088; doi:10.1172/jci.insight.179855)
Supplement: Supporting data values [file jciinsight-9-179855-s037.xlsx]

## Sheet: Figure 1A
ID	Percent of Transmigrated CD14+CD16- monocytes	Percent of Transmigrated CD14+CD16+ Monocytes	Percent of Transmigrated CD3+ T cells
140002	2.64	20.1	2.29
140003	2.84	18.47	1.75
140004	1.61	15.71	1.26
140005	4.39	71.51	2.92
140006	13.56	100	4.27
140007	4.8	100	5.05
140008	10.86	74.72	4.65
140009	1.48	43.5	8.73
140010	1.18	24.43	2.55
140012	7.98	50.19	6.27
140013	17.96	54.43	5.99
140014	5.64	100	5.36
140016	5.07	49.13	6.21
140017	1.18	75.16	6.96
140018	7.71	77.96	3.76
140020	2.9	13.18	8.17
140021	1.54	41.96	2.16
140022	2.95	39.5	5.39
140024	0.43	2.43	5.56
140025	2.46	14.03	9.69
140026	4.7	33.08	10.2
140027	0.13	6.3	7.37
140028	0.93	19.81	3.08
140029	1.28	40.35	3.82
140031	0.95	16.52	7.29
140032	0.64	12.43	2.94
140033	1.94	3.97	6.51
140034	12.11	100	10.64
140036	0.15	2.37	3.99
140041	0.67	4.74	5.33
140043	1.01	19.79	2.14
140044	1.11	44.99	3.45
140046	1.02	13.52	1.34
140047	3.59	94.79	0.78
140048	1	100	5.24
140049	12.17	78.63	7.32
140051	3.4	27.12	9.54
140052	8.48	53.91	9.7
140053	10.45	77.45	7.25
140054	7.96	38.94	5.13
140055	2.54	45.09	2.79
140056	0.98	100	2.22
140057	8.39	20.88	4.82
140058	1.5	6.96	0.27
140059	4.3	100	2.02
140060	0.83	100	1.82
140061	2.79	33.28	1.49
140062	8.16	35.17	2.18
mean	4.21583	46.1771	4.78458
SD	4.16232	33.4399	2.75388
median	2.715	39.925	4.735

## Sheet: Figure 1B
ID	Fold change in transmigration of CD14+CD16+ monocytes (normal cognition)	Fold change in transmigration of CD14+CD16+ monocytes (HIV-NCI)
140002		2.55725
140003	0.947179
140004		1.71507
140005	2.77817
140006		3.56972
140007	3.95066
140008	2.02274
140009	2.16741
140010		5.91525
140012		1.63966
140013		1.74455
140014		2.93585
140016		2.38959
140017	1.94715
140018		3.99795
140020		2.21513
140021		2.32852
140022	1.80201
140024	0.796721
140025		2.00143
140026	1.26067
140027	1.85841
140028	1.83256
140029	2.72819
140031		1.8945
140032	1.59155
140033	1.22531
140034		2.77738
140036	1.19697
140041		1.98326
140043		3.06822
140044		3.26962
140046	1.91501
140047	4.46071
140048		1.72258
140049	2.4
140051	2.76453
140052		2.54292
140053	1.56118
140054		3.15304
140055		1.35895
140056		2.48593
140057		2.09009
140058	2.31229
140059		1.509
140060		2.309
140061		2.34661
140062	1.13782
mean	2.02987	2.52004
SD	0.910125	0.952974
median	1.88671	2.33757

## Sheet: Figure 1C
ID	Fold change in transmigration of CD14+CD16- monocytes (normal cognition)	Fold change in transmigration of CD14+CD16- monocytes (HIV-NCI)
140002		3.52
140003	1.04
140004		1.56311
140005	2.88816
140006		3.20567
140007	2.034
140008	2.88064
140009	1.701
140010		4.53846
140012		1.94634
140013		1.555
140014		1.94483
140016		2.33641
140017	1.513
140018		2.34347
140020		2.81553
140021		1.75
140022	1.73529
140024	0.977273
140025		1.5
140026	1.38235
140027	1.3
140028	1.9375
140029	2.28571
140031		2.79412
140032	1.48837
140033	3.34483
140034		3.05808
140036	1.15385
140041		2.39286
140043		4.59091
140044		2.52273
140046	1.85455
140047	4.85135
140048		0.840336
140049	2.54
140051	2.41135
140052		1.83153
140053	1.19156
140054		2.09474
140055		2.26786
140056		1.50769
140057		1.77378
140058	1.2931
140059
140060
140061		2.57143
140062	2.04449
mean	1.99311	2.38604
SD	0.911289	0.913649
median	1.79492	2.30213

## Sheet: Figure 1D
ID	Fold change in transmigration of CD3+ T cells (normal cognition)	Fold change in transmigration of CD3+ T cells (HIV-NCI)
140002		1.06019
140003	1.08025
140004		1.7027
140005	1.55319
140006		1.18942
140007	1
140008	1.06651
140009	0.869522
140010		1.07595
140012		1.10973
140013		1.87774
140014		1.01323
140016		1.07439
140017	1.11005
140018		1.15337
140020		1.45374
140021		1.03349
140022	1.64329
140024	1.39348
140025		1.4271
140026	1.15254
140027	1.14977
140028	0.839237
140029	0.905213
140031		1.58824
140032	0.715328
140033	1.39103
140034		1.32668
140036	1.05277
140041		0.912671
140043		1.32919
140044		1.57534
140046	1.34
140047	0.804124
140048		0.792738
140049	1.06706
140051	1.18953
140052		1.2232
140053	1.23299
140054		1.30203
140055		1.33493
140056		0.863813
140057		0.906015
140058	1.03846
140059		1.274
140060		0.959
140061		3.03571
140062	2.05425
mean	1.16584	1.2921
SD	0.307711	0.44569
median	1.09515	1.20631

## Sheet: Figure 1E
ID	Fold Change CD14+CD16+ monocytes Working memory= "Not Impaired"	Fold Change CD14+CD16+ monocytes Working memory= " Impaired"	Fold Change CD14+CD16+ monocytes Abstraction/Executive Function= "Not Impaired"	Fold Change CD14+CD16+ monocytes Abstraction/Executive Function= "Impaired"	Fold Change CD14+CD16+ monocytes Speed Information Processing="Not Impaired"	Fold Change CD14+CD16+ monocytes Speed Information Processing=" Impaired"
140002		2.55725		2.55725	2.55725
140003	0.947179		0.947179		0.947179
140004	1.71507			1.71507		1.71507
140005		2.77817	2.77817			2.77817
140006	3.56972			3.56972		3.56972
140007	3.95066		3.95066		3.95066
140008	2.02274		2.02274		2.02274
140009	2.16741		2.16741		2.16741
140010		5.91525		5.91525		5.91525
140012		1.63966		1.63966		1.63966
140013	1.74455		1.74455		1.74455
140014		2.93585		2.93585		2.93585
140016	2.38959			2.38959	2.38959
140017	1.94715		1.94715		1.94715
140018		3.99795	3.99795			3.99795
140020	2.21513			2.21513	2.21513
140021		2.32852	2.32852			2.32852
140022			1.80201		1.80201
140024	0.796721		0.796721		0.796721
140025	2.00143		2.00143		2.00143
140026	1.26067		1.26067		1.26067
140027	1.85841		1.85841		1.85841
140028	1.83256		1.83256		1.83256
140029	2.72819		2.72819		2.72819
140031	1.8945		1.8945		1.8945
140032	1.59155		1.59155		1.59155
140033	1.22531		1.22531		1.22531
140034	2.77738		2.77738		2.77738
140036	1.19697		1.19697		1.19697
140041		1.98326	1.98326			1.98326
140043		3.06822	3.06822		3.06822
140044		3.26962		3.26962		3.26962
140046	1.91501		1.91501		1.91501
140047	4.46071		4.46071		4.46071
140048	1.72258		1.72258		1.72258
140049	2.51065		2.51065		2.51065
140051	2.76453		2.76453		2.76453
140052	2.54292		2.54292		2.54292
140053	1.56118		1.56118		1.56118
140054	3.15304		3.15304		3.15304
140055	1.35895		1.35895		1.35895
140056	2.48593			2.48593	2.48593
140057	2.09009			2.09009	2.09009
140058	2.31229		2.31229		2.31229
140059		1.509	1.509			1.509
140060	2.309		2.309		2.309
140061	2.34661			2.34661	2.34661
140062	1.13782		1.13782		1.13782
Mean	2.12512	2.90752	2.14331	2.76081	2.12559	2.87655
SD	0.798266	1.23634	0.847626	1.14491	0.767907	1.30334
Median	2.01208	2.77817	1.96521	2.43776	2.02274	2.77817

## Sheet: Figure 2A
ID	Global T Score	Hypertension = "Y"	Hypertension = "N"	Speed of Information Processing T Score	Hypertension = "N"	Hypertension = "Y"	Abstraction and Exececutive Function T Score	Hypertension = "N"	Hypertension = "Y"	Memory Encoding T Score
140002	42		2.55725	44	2.55725		38	2.55725		40
140003	51		0.947179	55	0.947179		47	0.947179		50
140004	32		1.71507	33	1.71507		26	1.71507		22
140005	45	2.77817		37		2.77817	40		2.77817	46
140006	44		3.56972	36	3.56972		38	3.56972		36
140007	52		3.95066	56	3.95066		51	3.95066		48
140008	48		2.02274	55	2.02274		48	2.02274		38
140009	50		2.16741	49	2.16741		52	2.16741		44
140010	39	5.91525		38		5.91525	30		5.91525	42
140012	31		1.63966	33	1.63966		31	1.63966		20
140013	41	1.74455		42		1.74455	48		1.74455	33
140014	20	2.93585		20		2.93585	20		2.93585	10
140015	46			39			42			48
140016	41	2.38959		40		2.38959	30		2.38959	38
140017	47	1.94715		46		1.94715	54		1.94715	41
140018	34	3.99795		35		3.99795	45		3.99795	24
140020	45	2.21513		57		2.21513	38		2.21513	36
140021	39		2.32852	35	2.32852		44	2.32852		42
140022	49	1.80201		56		1.80201	52		1.80201	42
140023	41			47			50			18
140024	50	0.796721		49		0.796721	52		0.796721	47
140025	42	2.00143		55		2.00143	51		2.00143	24
140026	44	1.26067		46		1.26067	45		1.26067	48
140027	46	1.85841		51		1.85841	49		1.85841	39
140028	64		1.83256	70	1.83256		56	1.83256		58
140029	68		2.72819	90	2.72819		68	2.72819		52
140031	47	1.8945		58		1.8945	43		1.8945	37
140032	47	1.59155		46		1.59155	52		1.59155	36
140033	46	1.22531		52		1.22531	42		1.22531	44
140034	42		2.77738	48	2.77738		50	2.77738		28
140036	53		1.19697	51	1.19697		50	1.19697		50
140037	38			47			33			26
140039	31			30			38			24
140040	42			56			47			28
140041	41		1.98326	39	1.98326		42	1.98326		44
140042	51			66			60			29
140043	44		3.06822	54	3.06822		42	3.06822		28
140044	30		3.26962	35	3.26962		30	3.26962		26
140045	49			57			58			31
140046	47	1.91501		44		1.91501	45		1.91501	39
140047	49		4.46071	51	4.46071		50	4.46071		42
140048	34	1.72258		45		1.72258	40		1.72258	14
140049	59		2.4	59	2.4		64	2.4		58
140050	46			55			48			40
140051	43		2.76453	51	2.76453		41	2.76453		32
140052	48		2.54292	58	2.54292		52	2.54292		31
140053	49	1.56118		55		1.56118	60		1.56118	48
140054	39		3.15304	45	3.15304		44	3.15304		24
140055	47		1.35895	54	1.35895		44	1.35895		37
140056	36		2.48593	41	2.48593		34	2.48593		26
140057	36		2.09009	41	2.09009		24	2.09009		27
140058	55		2.31229	65	2.31229		51	2.31229		36
140059	33	1.509		31		1.509	41		1.509	24
140060	44	2.309		57		2.309	47		2.309	34
140061	38	2.34661		50		2.34661	39		2.34661	26
140062	53	1.13782		52		1.13782	57		1.13782	48
mean	44.0714	2.12415	2.45292	48.3393	2.45292	2.12415	44.875	2.45292	2.12415	35.7679
sd	8.32926	1.06649	0.832781	11.3974	0.832781	1.06649	9.79993	0.832781	1.06649	10.8141

## Sheet: Figure 2B
ID	Memory Encoding T Score	Diabetes = "N"	Diabetes = "Y"	Memory Retrieval T Score	Diabetes = "N"	Diabetes = "Y"
140002	40		2.55725	46		2.55725
140003	50	0.947179		45	0.947179
140004	22	1.71507		27	1.71507
140005	46	2.77817		44	2.77817
140006	36	3.56972		44	3.56972
140007	48	3.95066		54	3.95066
140008	38	2.02274		40	2.02274
140009	44	2.16741		60	2.16741
140010	42	5.91525		39	5.91525
140012	20	1.63966		24	1.63966
140013	33		1.74455	28		1.74455
140014	10		2.93585	14		2.93585
140015	48			51
140016	38	2.38959		42	2.38959
140017	41	1.94715		41	1.94715
140018	24		3.99795	21		3.99795
140020	36		2.21513	42		2.21513
140021	42	2.32852		42	2.32852
140022	42	1.80201		44	1.80201
140023	18			20
140024	47		0.796721	54		0.796721
140025	24	2.00143		10	2.00143
140026	48		1.26067	51		1.26067
140027	39	1.85841		43	1.85841
140028	58		1.83256	54		1.83256
140029	52	2.72819		54	2.72819
140031	37	1.8945		31	1.8945
140032	36	1.59155		38	1.59155
140033	44		1.22531	47		1.22531
140034	28	2.77738		28	2.77738
140036	50	1.19697		54	1.19697
140037	26			33
140039	24			19
140040	28			25
140041	44	1.98326		42	1.98326
140042	29			28
140043	28	3.06822		40	3.06822
140044	26	3.26962		30	3.26962
140045	31			23
140046	39	1.91501		46	1.91501
140047	42	4.46071		48	4.46071
140048	14	1.72258		16	1.72258
140049	58	2.4		62	2.4
140050	40			30
140051	32	2.76453		46	2.76453
140052	31	2.54292		38	2.54292
140053	48	1.56118		43	1.56118
140054	24		3.15304	18		3.15304
140055	37	1.35895		38	1.35895
140056	26		2.48593	28		2.48593
140057	27	2.09009		25	2.09009
140058	36		2.31229	45		2.31229
140059	24		1.509	28		1.509
140060	34	2.309		28	2.309
140061	26		2.34661	18		2.34661
140062	48	1.13782		54	1.13782
mean	35.7679	2.34722	2.16949	37.1964	2.34722	2.16949
sd	10.8141	1.00173	0.856403	12.7271	1.00173	0.856403

## Sheet: Table 1
ID	Normal Cogntion= "0", HIV-NCI="1"	Sex	Race	Education	Ethnicity	Hypertension	Diabetes	Hyperlipidemia	Hepatitis B	Chronic renal disease	Cardiovascular Disease	COPD	Smoking	Age	Viral Load (RNA copies/mL)
140002	1	Female	Black or African American	12	Not Hispanic or Latino	N	Y	Y	N	N	N	N	N	48	525
140003	0	Male	Unknown or not reported	20	Hispanic or Latino	N	N	N	N	N	N	N	N	49	131
140004	1	Male	Black or African American	16	Not Hispanic or Latino	N	N	N	N	N	N	N	N	42	46
140005	0	Male	Black or African American	16	Not Hispanic or Latino	Y	N	N	N	N	N	N	N	40	und
140006	1	Female	Black or African American	14	Not Hispanic or Latino	N	N	Y	N	N	N	N	N	58	und
140007	0	Male	White	16	Hispanic or Latino	N	N	N	N	N	N	N	N	49	und
140008	0	Male	Black or African American	12	Not Hispanic or Latino	N	N	N	N	N	N	N	Y	55	und
140009	0	Female	White	8	Hispanic or Latino	N	N	N	N	N	N	N	Y	50	und
140010	1	Female	Black or African American	16	Not Hispanic or Latino	Y	N	N	N	N	N	N	N	60	<20
140012	1	Male	White	16	Not Hispanic or Latino	N	N	N	N	N	N	N	N	51	und
140013	1	Female	Unknown or not reported	12	Hispanic or Latino	Y	Y	N	N	N	N	N	N	58	32
140014	1	Female	Unknown or not reported	14	Hispanic or Latino	Y	Y	Y	N	N	N	N	N	52	und
140015	0	Female	Black or African American	16	Not Hispanic or Latino	N	N	N	N	N	N	N	N	45	und
140016	1	Male	Black or African American	16	Hispanic or Latino	Y	N	N	N	N	N	N	N	43	<20
140017	0	Female	Black or African American	12	Not Hispanic or Latino	Y	N	N	N	N	N	N	N	53	und
140018	1	Female	Black or African American	10	Not Hispanic or Latino	Y	Y	N	N	N	N	N	N	60	und
140020	1	Female	Black or African American	16	Not Hispanic or Latino	Y	Y	Y	N	N	N	N	N	59	und
140021	1	Male	White	14	Not Hispanic or Latino	N	N	Y	Y	N	N	N	N	60	und
140022	0	Female	Black or African American	11	Not Hispanic or Latino	Y	N	N	Y	Y	Y	Y	Y	60	54
140023	1	Male	Black or African American	10	Not Hispanic or Latino	N	N	Y	Y	N	N	Y	Y	54	48
140024	0	Male	White	12	Hispanic or Latino	Y	Y	N	N	N	Y	N	Y	59	und
140025	1	Female	Black or African American	14	Not Hispanic or Latino	Y	N	Y	N	N	N	N	Y	63	und
140026	0	Female	White	14	Hispanic or Latino	Y	Y	Y	N	N	N	N	N	57	141
140027	0	Female	Black or African American	11	Not Hispanic or Latino	Y	N	N	N	N	Y	Y	Y	51	24
140028	0	Female	Black or African American	18	Not Hispanic or Latino	N	Y	Y	N	N	N	N	N	45	41
140029	0	Male	Black or African American	12	Hispanic or Latino	N	N	N	N	N	N	N	Y	57	23
140031	1	Male	Black or African American	12	Not Hispanic or Latino	Y	N	Y	N	Y	Y	N	Y	60	und
140032	0	Female	More than one race, Black and White	9	Not Hispanic or Latino	Y	N	Y	N	N	Y	N	N	57	<20
140033	0	Female	Black or African American	17	Not Hispanic or Latino	Y	Y	Y	N	N	Y	N	N	56	und
140034	1	Male	White	13	Not Hispanic or Latino	N	N	Y	N	N	N	N	N	60	<20
140036	0	Male	Black or African American	16	Not Hispanic or Latino	N	N	Y	N	N	N	N	N	54	und
140037	1	Male	Black or African American	14	Not Hispanic or Latino	Y	Y	Y	N	N	N	N	Y	58	und
140039	1	Male	White	11	Not Hispanic or Latino	Y	N	Y	N	Y	N	N	N	63	117
140040	1	Male	Black or African American	18	Not Hispanic or Latino	N	Y	Y	Y	N	N	N	N	56	<20
140041	1	Male	White	18	Hispanic or Latino	N	N	N	N	N	N	N	Y	47	und
140042	1	Female	Black or African American	18	Not Hispanic or Latino	Y	N	Y	N	N	N	N	N	61	und
140043	1	Male	Black or African American	18	Not Hispanic or Latino	N	N	N	N	N	N	N	N	50	und
140044	1	Male	Unknown or not reported	16	Hispanic or Latino	N	N	N	N	N	N	N	N	59	und
140045	1	Female	Black or African American	15	Not Hispanic or Latino	N	N	Y	N	N	N	Y	N	62	<20
140046	0	Male	White	16	Not Hispanic or Latino	Y	N	Y	N	N	N	N	N	56	und
140047	0	Female	Black or African American	15	Not Hispanic or Latino	N	N	Y	N	N	N	N	N	52	232
140048	1	Female	White	8	Hispanic or Latino	Y	N	N	N	N	N	Y	N	49	und
140049	0	Female	Black or African American	13	Not Hispanic or Latino	N	N	Y	N	N	N	N	N	53	und
140050	0	Female	Black or African American	12	Not Hispanic or Latino	Y	N	Y	N	N	N	N	Y	55	<20
140051	0	Female	Black or African American	13	Not Hispanic or Latino	N	N	N	N	N	N	N	N	55	und
140052	1	Male	White	13	Not Hispanic or Latino	N	N	N	N	N	N	Y	N	58	und
140053	0	Male	White	15	Not Hispanic or Latino	Y	N	Y	N	N	N	N	Y	58	35
140054	1	Female	Black or African American	11	Not Hispanic or Latino	N	Y	Y	N	N	N	N	N	61	72
140055	1	Male	More than one race, Black and White	12	Hispanic or Latino	N	N	N	N	N	Y	N	N	65	56
140056	1	Female	More than one race, Black and White	14	Hispanic or Latino	N	Y	N	N	N	N	N	N	54	41
140057	1	Male	Black or African American	19	Hispanic or Latino	N	N	N	N	N	N	N	N	56	und
140058	0	Female	Black or African American	13	Not Hispanic or Latino	N	Y	Y	N	N	N	N	N	59	<20
140059	1	Female	Black or African American	14	Not Hispanic or Latino	Y	Y	Y	N	Y	N	N	Y	53	und
140060	1	Male	White	14	Not Hispanic or Latino	Y	N	Y	N	N	N	N	N	57	und
140061	1	Male	Black or African American	10	Not Hispanic or Latino	Y	Y	Y	Y	N	N	N	N	69	und
140062	0	Female	Black or African American	14	Not Hispanic or Latino	Y	N	N	Y	N	N	N	N	66	172

## Sheet: Table 2
ID	Global T	Motor T	Speed Info Proc T	Work Mem T	Mem Encode T	Mem Retrieve T	Fluency T	Abs/Exec T	Hypertension	Diabetes	Hyperlipidemia	Smoke	Fold Change in Transmigration of CD14+CD16+ Monocytes
140002	42	46	44	34	40	46	48	38	N	Y	Y	N	2.55725
140003	51	61	55	54	50	45	42	47	N	N	N	N	0.947179
140004	32	36	33	42	22	27	38	26	N	N	N	N	1.71507
140005	45	58	37	39	46	44	59	40	Y	N	N	N	2.77817
140006	44	76	36	41	36	44	39	38	N	N	Y	N	3.56972
140007	52	52	56	52	48	54	52	51	N	N	N	N	3.95066
140008	48	45	55	52	38	40	55	48	N	N	N	Y	2.02274
140009	50	56	49	46	44	60	38	52	N	N	N	Y	2.16741
140010	39	44	38	36	42	39	49	30	Y	N	N	N	5.91525
140012	31	31	33	34	20	24	52	31	N	N	N	N	1.63966
140013	41	44	42	46	33	28	54	48	Y	Y	N	N	1.74455
140014	20	26	20	38	10	14	22	20	Y	Y	Y	N	2.93585
140015	46	44	39	51	48	51	49	42	N	N	N	N
140016	41	54	40	48	38	42	35	30	Y	N	N	N	2.38959
140017	47	52	46	46	41	41	51	54	Y	N	N	N	1.94715
140018	34		35	38	24	21	43	45	Y	Y	N	N	3.99795
140020	45	34	57	58	36	42	59	38	Y	Y	Y	N	2.21513
140021	39	28	35	29	42	42	66	44	N	N	Y	N	2.32852
140022	49		56		42	44	50	52	Y	N	N	Y	1.80201
140023	41	50	47	45	18	20	57	50	N	N	Y	Y
140024	50	48	49	50	47	54	47	52	Y	Y	N	Y	0.796721
140025	42	42	55	63	24	10	58	51	Y	N	Y	Y	2.00143
140026	44	36	46	40	48	51	41	45	Y	Y	Y	N	1.26067
140027	46	46	51	42	39	43	51	49	Y	N	N	Y	1.85841
140028	64	66	70	74	58	54	73	56	N	Y	Y	N	1.83256
140029	68	78	90	64	52	54	80	68	N	N	N	Y	2.72819
140031	47	39	58	56	37	31	67	43	Y	N	Y	Y	1.8945
140032	47	57	46	50	36	38	51	52	Y	N	Y	N	1.59155
140033	46	38	52	44	44	47	58	42	Y	Y	Y	N	1.22531
140034	42	40	48	50	28	28	53	50	N	N	Y	N	2.77738
140036	53	64	51	50	50	54	58	50	N	N	Y	N	1.19697
140037	38	42	47	45	26	33	39	33	Y	Y	Y	Y
140039	31	42	30	34	24	19	37	38	Y	N	Y	N
140040	42	40	56	48	28	25	50	47	N	Y	Y	N
140041	41	46	39	36	44	42	39	42	N	N	N	Y	1.98326
140042	51	63	66	50	29	28	54	60	Y	N	Y	N
140043	44	56	54	35	28	40	52	42	N	N	N	N	3.06822
140044	30	31	35	29	26	30	25	30	N	N	N	N	3.26962
140045	49	62	57	47	31	23	68	58	N	N	Y	N
140046	47	46	44	52	39	46	71	45	Y	N	Y	N	1.91501
140047	49	53	51	49	42	48	52	50	N	N	Y	N	4.46071
140048	34	36	45	42	14	16	38	40	Y	N	N	N	1.72258
140049	59	62	59	48	58	62	61	64	N	N	Y	N	2.4
140050	46	49	55	46	40	30	55	48	Y	N	Y	Y
140051	43	36	51	47	32	46	50	41	N	N	N	N	2.76453
140052	48	57	58	49	31	38	49	52	N	N	N	N	2.54292
140053	49	43	55	47	48	43	44	60	Y	N	Y	Y	1.56118
140054	39	54	45	42	24	18	43	44	N	Y	Y	N	3.15304
140055	47	48	54	58	37	38	46	44	N	N	N	N	1.35895
140056	36	39	41	51	26	28	37	34	N	Y	N	N	2.48593
140057	36	52	41	42	27	25	49	24	N	N	N	N	2.09009
140058	55	58	65	72	36	45	51	51	N	Y	Y	N	2.31229
140059	33	44	31	33	24	28	31	41	Y	Y	Y	Y	1.509
140060	44	42	57	50	34	28	37	47	Y	N	Y	N	2.309
140061	38	45	50	41	26	18	45	39	Y	Y	Y	N	2.34661
140062	53	44	52	53	48	54	76	57	Y	N	N	N	1.13782

## Sheet: Table 3
ID	RFWM tCr	RFWM glx	RFWM tCho	RFWM tMi	RFWM tNAA	LFWM tCr	LFWM glx	LFWM tCho	LFWM tMi	LFWM tNAA	RC tCr	RC glx	RC tCho	RC tMi	RC tNAA	LC tCr	LC glx	LC tCho	LC tMi	LC tNAA	Ant Cin tCr	Ant Cin glx	Ant Cin tCho	Ant Cin tMi	Ant Cin tNAA
140002	1	1.76184	0.315922	0.970116	1.57227	1	1.66546	0.320262	0.968981	1.27795	1	1.91455	0.259361	0.881651	1.32739	1	1.82144	0.286773	0.73131	1.36172	1	1.22216	0.369445	1.1911	1.18246
140003	1	1.97269	0.285507	1.04585	1.67716	1	1.41445	0.299507	1.02416	1.3689	1	1.63132	0.277088	0.599077	1.21487	1	1.87338	0.250393	0.871675	1.21673	1		0.30065	0.850331	1.45235
140004	1	1.9608	0.360081	0.658294	1.6625	1	1.60841	0.397809	0.493613	1.48935	1	1.554	0.247997	0.563023	1.27115	1	1.62678	0.296042	0.442342	1.29854	1	1.25657	0.347974	0.597412	0.962079
140005	1	1.56736	0.363366	0.561033	1.68731	1	1.2699	0.359788	0.513635	1.41015	1	1.54347	0.296483	0.324909	1.21534	1	1.60389	0.260601	0.428137	1.07813	1	1.75864	0.387568	0.62526	1.33485
140006	1	1.78902	0.38038	1.05594	1.68829	1	1.29926	0.345656	0.831365	1.32115	1	1.54039	0.241031	0.790096	1.39731	1	1.46124	0.24469	0.512747	1.29939	1	1.37326	0.377508	0.84907	1.36088
140007	1	2.11787	0.385944	0.586689	1.91657	1	1.65408	0.432034	0.527184	1.8484	1	1.69161	0.302772	0.501762	1.40125	1	1.70599	0.308708	0.41338	1.37024	1	1.98121	0.398062	0.550381	1.43201
140008	1	1.74898	0.474581	0.703654	1.60949	1	1.41597	0.416352	0.960813	1.28653	1	1.46972	0.349662	0.527179	1.15624	1	1.40395	0.38952	0.6512	1.15958	1	1.34397	0.501674	1.49377	1.34617
140009	1	2.18885	0.348202	0.564262	1.55106	1	1.61554	0.404578	0.470659	1.12522	1	1.44821	0.327523	0.443364	1.10081	1	1.57663	0.320583	0.346092	1.08559	1	1.75129	0.465151	0.534166	0.971492
140010	1	2.13176	0.396646	0.727022	1.82914	1	2.08711	0.294929	0.792327	1.29165	1	1.57909	0.340563	0.429365	1.18144	1	1.56528	0.320993	0.678022	1.42791	1	1.93362	0.378068	0.840237	1.18462
140012	1	1.71675	0.336506	0.605283	1.45072	1	1.10368	0.374824	0.524795	1.0989	1	1.34716	0.290442	0.357281	1.201	1	1.01941	0.256852	0.416129	1.05024	1	1.27219	0.31718	0.594394	1.17611
140013	1	2.15032	0.348256	0.637215	1.52589	1	1.57518	0.379128	0.514839	1.31881	1	1.77837	0.309257	0.471427	1.00243	1	1.56841	0.338414	0.495973	1.25974	1		0.402837	0.490683	1.28344
140014	1	2.13385	0.255937	0.701981	1.57342	1	1.40338	0.276169	0.553032	1.40832	1	1.48126	0.29968	0.586095	1.18402	1	0.996733	0.306344	0.590669	1.22428	1	1.72681	0.260396	0.632028	1.00348
140015	1	2.10534	0.419413	0.522441	2.03544	1	1.60629	0.410721	0.493642	1.61311	1	1.0904	0.322314	0.400234	1.18152	1	1.40865	0.363219	0.425556	1.29296	1	1.44496	0.426546	0.676054	1.57773
140016	1	2.72268	0.361298	0.642289	2.05975	1	1.35317	0.36551	0.520248	1.52864	1	1.61191	0.291844	0.530285	1.66927	1	1.47058	0.31828	0.348724	1.53041	1	1.38946	0.391668	0.667046	1.49491
140017	1	1.60612	0.308202	0.584128	1.6412	1	1.35957	0.332622	0.456791	1.34979	1	1.41486	0.257292	0.397293	1.39899	1	1.41204	0.237415	0.387153	1.44612	1	1.11437	0.312695	0.518872	1.19666
140018	1	1.95099	0.379267	1.19183	2.09768	1	1.10313	0.340902	1.15912	1.33978	1	1.41679	0.291323	0.949314	1.23073	1	1.40953	0.303653	0.94441	1.30979	1	1.5464	0.343786	1.27715	1.2517
140020	1	1.78409	0.352098	1.06346	1.4949	1	2.17229	0.352223	0.968093	1.49432	1	1.29477	0.240625	0.690412	1.12279	1	1.67633	0.233767	0.720435	1.47874	1	1.14527	0.349827	1.20542	1.20282
140021	1	2.22559	0.401123	0.703975	1.3997	1	1.73158	0.399987	0.689166	1.33831	1	1.74533	0.282541	0.462412	1.19559	1	1.70655	0.326978	0.466662	1.3971	1	1.63872	0.405446	0.770909	1.24743
140022	1	2.24398	0.359296	0.712568	0.981972	1	3.54981	0.404412	1.87484	0.941809	1	2.12936	0.301988	1.0055	0.941155	1	2.15607	0.403568	0.975679	0.656721	1	1.45446	0.402691	0.850541	0.751367
140023	1	2.04122	0.348084	1.028	1.28761		1.70955	0.320756	1.0823	1.05551		1.92775	0.25149	0.723171	0.966272		1.82496	0.310591	0.954258	0.826637		1.78998	0.413045	0.789202	1.27844
140024	1	2.41668	0.321375	0.97404	1.92021	1	2.07139	0.295092	1.65343	1.81056	1	1.70677	0.218063	0.573877	1.10214	1	1.74924	0.248495	0.804905	1.01849	1	3.46582		1.94118	2.71333
140025	1	1.41281	0.34591	1.19907	1.85831	1	2.18366	0.404114	1.06417	0.895855	1	1.64424	0.280286	1.12394	1.31442	1	1.66777	0.238345	0.929248	1.27081	1	2.73597	0.324478	1.4014	1.09024
140026	1	2.18869	0.395619	0.726755	1.29022	1	1.09418	0.357203	0.562576	0.800004	1	1.72155	0.4105	0.622577	1.18945	1	1.17793	0.347934	0.333521	0.837642	1	0.996343	0.396927	0.801121	0.935094
140027	1	1.73796	0.310727	0.706588	1.66554	1	1.21157	0.293261	0.72548	1.23874	1	1.23092	0.285232	0.571302	1.16712	1	1.37995	0.238462	0.653308	1.18558	1	2.81121	0.356009	0.800675	1.19296
140028	1	1.94358	0.423387	0.666266	1.75823	1	1.60055	0.440455	0.515354	1.39011	1	1.32116	0.32192	0.407581	1.32214	1	1.96819	0.320359	0.562054	1.47915	1	1.52497	0.391878	0.637959	1.21565
140029	1	1.53932	0.414125	1.20391	1.5349	1	1.35332	0.385394	0.962326	1.05316	1	1.42234	0.30627	0.910134	1.25375	1	2.12372	0.311542	0.908202	1.18633	1	1.27771	0.390884	1.30557	0.938098
140031	1	2.07945	0.340251	0.908577	1.50347	1	1.83674	0.37528	0.977654	1.09831	1	1.44205	0.246417	0.886773	1.10145	1	2.2758	0.25882	0.737642	1.21754	1	2.49677	0.383466	1.04775	0.963366
140032	1	2.09292	0.431635	1.06095	1.55915		1.37574	0.387275	0.984504	1.29201		1.52026	0.337	0.92244	1.06448		1.63661	0.353032	1.02466	1.24223		1.49327	0.391337	1.02582	1.13938
140033	1	2.26286	0.330985	0.669002	1.64732	1	2.07572	0.318529	0.539012	1.28474	1	1.73419	0.319408	0.677371	1.35036	1	1.92566	0.315079	0.818563	1.41684	1	2.23748	0.351566	0.526615	1.38395
140034	1	2.26451	0.337787	0.700416	1.54787	1	1.39528	0.279508	0.666085	1.07959	1	1.6291	0.249941	0.40816	0.956418	1	1.46403	0.253292	0.450125	1.12075	1	1.18624	0.30002	0.56294	0.726262
140036	1	1.98001	0.350629	0.800189	1.47713	1	1.89471	0.340479	0.882212	1.1173	1	1.77059	0.323166	0.8477	1.13635	1	1.9254	0.31756	0.893017	1.00708	1	2.36865	0.343852	0.955364	1.21955
140037	1	2.10772	0.321605	0.795346	1.54574	1	1.40155	0.365039	1.0603	1.44592	1	1.74914	0.340855	0.492174	1.15575	1	1.91971	0.333624	0.855154	1.26361	1	1.29035	0.391528	0.890756	1.17623
140039	1	1.87576	0.381784	0.916034	1.49406	1	1.61202	0.29592	0.748064	1.51405	1	1.83351	0.243468	0.716275	1.22624	1	1.78996	0.197357	0.630753	1.57461	1	1.88706	0.438237	1.01566	1.52018
140040	1	1.81448	0.394952	1.16154	1.67195	1	1.44756	0.390077	1.10408	1.26475	1	1.92022	0.288235	0.937657	1.22138	1	2.06641	0.300821	0.850866	1.22182	1	1.37068	0.379294	1.06015	1.22825
140041	1	2.17069	0.375744	0.884946	1.7483	1	1.50244	0.350868	0.694256	1.26177	1	1.84931	0.286699	0.935489	1.11492	1	1.88636	0.28028	0.700756	1.2013	1	1.5012	0.391106	0.749781	1.47054
140042	1	1.74949	0.402722	1.00417	1.83861	1	1.25408	0.398487	0.949124	1.17971	1	1.71511	0.304986	0.723629	1.29912	1	2.26825	0.335101	0.958595	1.26655	1	0.970127	0.375463	1.05753	0.843697
140043	1	1.84483	0.349085	0.533437	1.63227	1	1.65673	0.366688	0.464864	1.41145	1	1.63528	0.297414	0.424987	1.27052	1	1.75229	0.300225	0.361782	1.32825	1	1.67579	0.341169	0.677589	1.39274
140044	1	1.88703	0.369102	0.78591	1.94575	1	2.99273	0.412259	1.13163	1.618	1	1.61995	0.258616	0.735468	1.37888	1	1.56232	0.321492		1.72151	1	2.88345	0.485857	1.24545	1.83865
140045	1	1.70724	0.367349	0.845819	1.64011	1	1.34144	0.384024	0.829604	1.20177	1	1.3545	0.271711	0.7583	1.24161	1	1.41104	0.250561	0.74887	1.46066	1	2.13576	0.355589	1.23528	0.96442
140046	1	2.15666	0.461657	0.915692	1.57204	1	1.52568	0.384562	0.52121	1.33758	1	1.24617	0.331572	0.705495	1.241	1	1.48024	0.31457	0.73081	1.20955	1	1.33675	0.371638	0.79837	1.38469
140047	1	1.82441	0.393938	1.05224	1.64686	1	1.06906	0.38575	0.923028	1.44121	1	1.40098	0.327007	0.69947	1.374	1	1.47329	0.327394	0.800174	1.40691	1	0.948421	0.404314	0.844193	1.1146
140048	1	1.50025	0.402025	0.715286	1.46152	1	1.12527	0.458297	0.658792	1.25736	1	1.52836	0.342211	0.86375	1.3461	1	1.95544	0.296416	0.820697	1.1607	1	1.13312	0.422107	0.721437	1.24443
140049	1	1.58753	0.331196	0.828783	1.39954	1	1.97293	0.396698	1.01938	1.32271	1	1.64719	0.229039	0.638503	1.14965	1	1.48416	0.322358	0.833061	1.29817	1	1.19336	0.386585	0.748444	1.04332
140050	1	3.2059	0.342274	1.05136	1.21	1	1.74841	0.338785	0.837462	1.31567	1	2.45289	0.307348	0.891072	0.937846	1	2.27872	0.316603	0.95469	1.22591
140051	1	1.44704	0.330453	1.056	1.39083	1	1.15986	0.322512	0.819402	1.30968	1	1.22066	0.317923	0.849063	1.42815	1	1.21819	0.344316	0.819253	1.48502	1	1.27336	0.297237	0.883614	1.04475
140052	1	1.71205	0.313006	0.879153	1.71393	1	1.49199	0.288137	0.680429	1.2508	1	1.69186	0.252227	0.910526	1.31844	1	1.85816	0.26255	0.775838	1.36622	1	1.38786	0.300529	0.794069	1.56214
140053	1	1.89655	0.367584	0.825478	1.45636	1	1.65328	0.366613	0.82696	1.08546	1	1.45884	0.282327	0.759778	1.24284	1	1.52319	0.288106	0.723196	0.987977	1		0.450694	0.627571	1.59639
140054	1	2.23567	0.370919	1.03501	1.69046	1	1.17337	0.391004	0.882773	1.36944	1	1.70352	0.293143	0.675188	1.45919	1	1.42388	0.312348	1.37158	1.70551	1	1.014	0.389434	0.863085	1.15032
140055	1	2.26741	0.352504	0.898664	1.79382	1	2.66064	0.510919	1.50263	0.990817	1	1.84175	0.309634	0.908264	1.514	1	1.58036	0.321893	0.764794	1.31362	1	1.28518	0.363447	0.874435	1.26202
140056	1	1.22182	0.345009	0.737095	1.14729	1	1.40854	0.344466	0.784359	1.12447	1	1.51056	0.303126	0.553045	1.23565	1	1.456	0.287525	0.650862	1.16088	1	1.1922	0.336792	0.9033	1.04169
140057	1	1.72343	0.386493	0.815743	1.60282	1	1.25746	0.379138	0.877388	1.18551	1	1.42907	0.333012	0.744344	0.953775	1	1.8472	0.30283	0.821659	0.982723	1	1.13926	0.382143	0.943828	0.964325
140058	1	1.68816	0.351515	0.56554	1.44148	1	1.55968	0.379568	0.501645	1.23707	1	1.62153	0.279581	0.438717	1.31348	1	1.37708	0.282007	0.44284	1.33237	1	1.13296	0.339288	0.564118	1.57948
140059	1	2.55208	0.313881	1.18662	1.61437	1	2.21422	0.293295	1.0049	1.0312	1	2.1052	0.225547	0.875427	0.96912	1	2.20311	0.316673	0.601696	1.21292	1	2.10315	0.325017	1.61883	2.05092
140060	1	2.1958	0.364705	1.20557	1.56959	1	1.57682	0.334267	0.976836	1.28952	1	1.93006	0.241981	0.85848	1.35228	1	2.15943	0.272921	0.833671	1.36946	1	2.9808	0.423939	1.39045	1.70314
140061	1	1.84353	0.37481	0.977058	1.6722	1	1.31644	0.376592	0.642225	1.07476	1	1.69493	0.284944	0.680605	1.31745	1	1.58652	0.314413	0.70534	1.11428	1	1.3755	0.364435	0.885737	1.19838
140062	1	1.52608	0.329301	0.872644	1.21559	1	1.91158	0.335173	1.08201	1.25689	1	1.22181	0.302443	0.717421	0.974191	1	1.09092	0.306202	0.653278	1.17427	1	1.486	0.304209	0.945445	1.10811

[truncated: 2 more sheets: Supplementary Figure 2, Supplementary Figure 4]
